# Supplementary material for: Genome sequencing reveals a splice donor site mutation in the SNX14 gene associated with a novel cerebellar cortical degeneration in the Hungarian Vizsla dog breed
Source: BMC Genet. 2016 Aug 26;17(1):123. doi: 10.1186/s12863-016-0433-y (PMC5002145; doi:10.1186/s12863-016-0433-y)
Supplement: Additional file 1: — Table S1. A summary of the 10 shortlisted variants in potential candidate genes. (XLSX 14 kb) [file 12863_2016_433_MOESM1_ESM.xlsx]

## Sheet: Candidate Variants
Chr	Pos	Ref	Case 2 (Genome)	Case 1 (RNAseq)	Gene	Consequence	SIFT	Reason for exclusion
1	113863808	CAGAGAGAG	Deletion	No Data	PAF1	frameshift_variant	N/A	Heterozygous in Case 2 - miscalled as homozygous
6	8964206	C	G	G	ZAN	missense_variant	tolerated(0.23)	Variant predicted to be tolerated, tenuous association with ataxia
6	9489166	C	T	C/T	AP4M1	missense_variant	deleterious(0.01)	Heterozygous in Case 1. Weak Candidate, associated with cerebal palsy
8	30985562	A	ACCCTGGCCAGGCACCT	T	LGALS3	frameshift_variant	Synomymous	Calling error - synonymous variant. Weak candidate, not directly associated with ataxia
12	45530566	C	T	T	SNX14	splice_donor_variant	N/A	Not excluded. Strong candidate gene, high consequence mutation - predicted reading frame alteration. Evidence of altered transcript through RNAseq data
14	12999934	A	ATGTTCGTGGTGAACGCCGTGTACGCCATGGCGCACGCCCTGCACAAAATGCAGCGCACCCTCT	No Data	GRM3	multiple	N/A	GRM1 associated with ataixa. Incorrect variant call due to incomplete genome reference sequence at this position.
23	16294741	T	C	T	FTL	missense_variant	deleterious(0.01)	Homozygous reference allele in Case 1. Weak candidate, not directly associated with cerebellar ataxia
25	11379300	G	A	No Data	FLT1	missense_variant	deleterious(0.02)	Weak Candidate, not directly associated with cerebellar ataxia
26	34347441	A	A	No Data	PCDH15	missense_variant	tolerated(0.75)	Variant predicted to be tolerated. No direct association between PCDH15 and cerebellar ataxia
35	15475728	G	A	G	SCA1 (ATXN1)	missense_variant	deleterious(0)	Homozygous reference allele in Case 1. Variant is in a non-conserved region of ATXN1

## Sheet: ATXN1
Pairwise Alignment of Human and Dog ATXN1 exon1 amino acid sequence
Variant residue is highlighted in red
